# Supplementary material for: Prevalence of Zinc Deficiency in Japanese Patients on Peritoneal Dialysis: Comparative Study in Patients on Hemodialysis
Source: Nutrients. 2020 Mar 14;12(3):764. doi: 10.3390/nu12030764 (PMC7146559; doi:10.3390/nu12030764)
Supplement: Supplementary file 1 [file nutrients-12-00764-s001.zip]

Archive with 3 entries (3 files):
- Table S1.docx
- Table S2.docx
- Figure S1.docx
